# Supplementary material for: Modeling Textural Properties of Cooked Germinated Brown Rice Using the near-Infrared Spectra of Whole Grain
Source: Foods. 2023 Dec 18;12(24):4516. doi: 10.3390/foods12244516 (PMC10743016; doi:10.3390/foods12244516)
Supplement: Supplementary file 1 [file foods-12-04516-s001.zip]

Archive with 1 entries (1 files):
- foods-2742651-supplementary.xlsx
